# Supplementary material for: The foot and ankle structures reveal emergent properties analogous to passive springs during human walking
Source: PLoS One. 2019 Jun 7;14(6):e0218047. doi: 10.1371/journal.pone.0218047 (PMC6555524; doi:10.1371/journal.pone.0218047)
Supplement: S1 Table — Subject specific data contributing to the mixed-model ANOVA are included. The data also include average data contributing to the center-of-pressure displacement and ground reaction force, time series in the shank coordinate system, as well as the average mechanical power and work distal to the shank during the stance phase. (XLSX) [file pone.0218047.s001.xlsx]

## Sheet: Subject Specific Data
Subject	Body Height (cm)	Body Mass (kg)	Speed (statures/s)	Total A/P Displacement (cm)	Total S/I Displacement (cm)	A/P Peak Force (N)	S/I Peak Force (N)	Positive Work (J)	Negative Work (J)	Net Work (J)	Speed (m/s)
1	164	60	0.4	18.41	3.9672	-174.17	576.12	6.4	-10.72	-4.32	0.656
2	183	132.4	0.4	21.04	4.9175	-337.66	1271.02	22.63	-28.25	-5.61	0.704
3	184	74.5	0.4	22.34	6.2242	-271	717.25	10.92	-16.63	-5.71	0.66
4	178	81	0.4	23.57	4.8836	-259.21	784.36	9	-10.98	-1.98	0.708
5	167	59.5	0.4	20.91	5.3243	-208.08	566.38	9.14	-12.15	-3.01	0.684
6	162.5	62.6	0.4	20.03	4.4816	-186.04	606.32	6.88	-12.02	-5.14	0.65
7	171	53.27	0.4	19.6	5.0024	-187.64	518.17	8.8	-9.57	-0.77	0.668
8	177	75	0.4	21.26	4.9369	-225.67	736.42	9.55	-15.13	-5.58	0.712
9	165	62.7	0.4	18.94	3.5861	-151.12	601.71	6.34	-11.56	-5.22	0.736
10	176	81	0.4	18.04	5.037	-226.13	789.93	8.89	-20.29	-11.4	0.732
11	164	86.6	0.4	19.54	4.4546	-251.78	845.1	10.53	-21.45	-10.91	0.656
1	164	60	0.6	18.3	3.6966	-211	596.22	7.71	-9.67	-1.95	0.984
2	183	132.4	0.6	21.48	5.5563	-310.7	1329.78	17.39	-35.11	-17.73	1.056
3	184	74.5	0.6	21.64	7.2279	-347.88	756.14	14.51	-19.25	-4.74	0.99
4	178	81	0.6	22.92	5.1457	-295.5	798.14	10.91	-12.46	-1.55	1.062
5	167	59.5	0.6	20.08	5.4784	-224.35	608.12	10.06	-11.57	-1.51	1.026
6	162.5	62.6	0.6	20	5.0763	-222.57	614.95	8.88	-14.18	-5.3	0.975
7	171	53.27	0.6	20.39	4.1586	-164.7	551.69	7.93	-9.23	-1.3	1.002
8	177	75	0.6	21.98	4.6578	-226.89	738	9.67	-13.94	-4.26	1.068
9	165	62.7	0.6	20.14	3.85	-176.21	622.55	6.04	-10.91	-4.87	1.104
10	176	81	0.6	19.33	5.1524	-246.08	849.3	9.12	-21.36	-12.24	1.098
11	164	86.6	0.6	18.47	4.2009	-269.11	874.92	12.83	-18.56	-5.73	0.984
1	164	60	0.8	17.64	2.8404	-224.29	627.24	10.32	-8.81	1.5	1.312
2	183	132.4	0.8	20.88	5.2054	-365.3	1441.68	20.94	-37.07	-16.13	1.408
3	184	74.5	0.8	21.07	6.6548	-357.45	824.41	17.43	-20.44	-3.01	1.32
4	178	81	0.8	23.99	4.5753	-332.73	879.44	15.58	-12.04	3.55	1.416
5	167	59.5	0.8	20.82	4.7011	-225.78	658.71	10.42	-11.49	-1.07	1.368
6	162.5	62.6	0.8	20.44	5.0098	-249.62	645.8	11.58	-13.12	-1.54	1.3
7	171	53.27	0.8	20.14	3.8607	-179.46	611.6	7.88	-10.89	-3.02	1.336
8	177	75	0.8	21.02	5.4731	-258.28	770.26	12.26	-12.17	0.09	1.424
9	165	62.7	0.8	19.08	4.4089	-211.16	676.45	7.52	-12.13	-4.61	1.472
10	176	81	0.8	21.51	3.3054	-262.38	875.57	10.98	-21.01	-10.04	1.464
11	164	86.6	0.8	20.43	3.7	-310.75	960.49	19.58	-18.83	0.75	1.312
1	164	60	1	17.66	2.8156	-224.94	636.19	14.97	-8.97	6	1.64
2	183	132.4	1	20.59	5.2537	-448.88	1601.11	27.32	-47.89	-20.57	1.76
3	184	74.5	1	20.96	5.5289	-383.12	856.89	20.8	-17.89	2.91	1.65
4	178	81	1	23.14	4.6379	-345.69	925.12	17.35	-14.11	3.24	1.77
5	167	59.5	1	20.34	4.17	-236.55	684.7	12.28	-11.51	0.77	1.71
6	162.5	62.6	1	20.17	4.7401	-253.69	685.62	14.75	-12.65	2.11	1.625
7	171	53.27	1	20.17	4.7558	-223.55	666.93	8.17	-13.11	-4.93	1.67
8	177	75	1	21.78	5.3882	-293.99	888.71	15.76	-14.45	1.31	1.78
9	165	62.7	1	18.82	3.7378	-213.69	682.66	11.07	-9.79	1.28	1.84
10	176	81	1	22.58	2.9852	-260.78	911.05	12.3	-18.91	-6.61	1.83
11	164	86.6	1	18.28	4.2404	-327.44	936.1	23.34	-17.27	6.07	1.64

## Sheet: Figure 2
	Average Displacement in Shank Coordinate System												Ground Reaction Force in Shank Coordinate System
	Medial-Lateral				Anterior-Posterior				Superior-Inferior				Medial-Lateral				Anterior-Posterior				Superior-Inferior
% Stance	0.4 statures/s	0.6 statures/s	0.8 statures/s	1.0 statures/s	0.4 statures/s	0.6 statures/s	0.8 statures/s	1.0 statures/s	0.4 statures/s	0.6 statures/s	0.8 statures/s	1.0 statures/s	0.4 statures/s	0.6 statures/s	0.8 statures/s	1.0 statures/s	0.4 statures/s	0.6 statures/s	0.8 statures/s	1.0 statures/s	0.4 statures/s	0.6 statures/s	0.8 statures/s	1.0 statures/s
0	-0.4103	-0.4282	-0.4839	0.0545	-2.1393	-1.9308	-2.9888	-2.605	-7.64269	-7.74885	-7.54857	-7.6977	-0.732	-0.3094	-3.7475	0.1297	24.2649	33.5334	45.6001	53.4214	67.0733	97.9614	145.752	215.963
1	-0.3452	-0.371	-0.4145	-0.2763	-2.2049	-2.223	-2.7281	-2.6217	-7.44718	-7.48678	-7.43838	-7.53213	2.2103	3.1758	-0.3996	6.5069	50.8107	64.2675	77.7817	81.6049	164.677	207.801	278.034	372.822
2	-0.3552	-0.3612	-0.3828	-0.4105	-2.0536	-2.2152	-2.5086	-2.5306	-7.3244	-7.32915	-7.33102	-7.39345	6.0275	9.9555	8.2198	15.269	42.3607	66.4325	81.9378	81.8286	201.555	266.73	356.667	469.704
3	-0.3285	-0.3465	-0.343	-0.3899	-1.8803	-2.0774	-2.3472	-2.3784	-7.23902	-7.22523	-7.22401	-7.27517	5.8289	13.4465	14.7239	20.001	19.4755	46.2175	62.9631	60.833	211.64	289.245	392.146	519.065
4	-0.3023	-0.3201	-0.2893	-0.2793	-1.7403	-1.8983	-2.2006	-2.1527	-7.17695	-7.15107	-7.13098	-7.18471	3.8886	12.1906	15.4167	16.3739	7.6292	21.5261	33.7739	29.7657	228.089	304.503	410.904	550.928
5	-0.2357	-0.2715	-0.2222	-0.1315	-1.5492	-1.696	-1.9985	-1.8095	-7.14035	-7.09841	-7.06744	-7.13028	1.7255	7.6554	10.8562	5.5938	8.0274	5.6109	7.9651	-0.9386	251.628	322.147	427.029	581.842
6	-0.1234	-0.1785	-0.122	0.0191	-1.2374	-1.421	-1.6926	-1.3656	-7.13355	-7.07092	-7.03742	-7.10422	-2.4603	1.3077	2.5065	-9.0337	8.6821	1.0781	-6.8725	-25.4324	278.472	346.123	446.497	617.352
7	-0.0154	-0.0554	0.0052	0.1514	-0.9226	-1.053	-1.2937	-0.8982	-7.14023	-7.06896	-7.03265	-7.08962	-8.1302	-6.1458	-7.6453	-23.157	3.7753	0.6296	-13.5197	-44.7382	302.824	379.681	474.888	654.783
8	0.0726	0.0619	0.1293	0.256	-0.6291	-0.6663	-0.8533	-0.4582	-7.15399	-7.07894	-7.0411	-7.07704	-13.8976	-13.3369	-17.215	-34.0059	-2.7594	-5.0616	-20.7433	-63.1137	324.335	416.649	511.8	688.392
9	0.1583	0.1658	0.2372	0.3426	-0.3262	-0.3002	-0.4097	-0.0509	-7.17361	-7.09246	-7.05422	-7.06431	-19.7169	-19.9051	-25.0159	-42.3139	-7.3184	-16.4314	-34.1033	-82.9385	346.416	450.205	551.064	717.467
10	0.2381	0.2687	0.3345	0.4266	-0.0268	0.0536	0.0135	0.3271	-7.19271	-7.10725	-7.0653	-7.05017	-25.0642	-26.8537	-32.0541	-50.1461	-11.128	-27.3242	-51.1455	-103.397	368.874	481.492	590.324	746.144
11	0.305	0.3666	0.4248	0.5159	0.2492	0.3766	0.4002	0.6786	-7.20676	-7.11862	-7.07079	-7.03444	-29.6056	-34.1173	-39.2445	-58.6414	-15.1875	-35.3694	-67.5695	-122.842	390.518	512.137	630.237	778.085
12	0.369	0.4467	0.5083	0.6086	0.4992	0.6556	0.741	1.0068	-7.21601	-7.12444	-7.0698	-7.01678	-33.4921	-40.9694	-46.9056	-67.7863	-19.2785	-42.2517	-81.1323	-140.455	411.852	540.784	669.939	812.641
13	0.4269	0.513	0.5857	0.6988	0.7362	0.9033	1.0355	1.3122	-7.22242	-7.12581	-7.06283	-6.9966	-36.8943	-47.2256	-54.8717	-77.0476	-23.5803	-48.9396	-92.2631	-156.248	434.156	567.271	706.078	846.303
14	0.4742	0.5726	0.6588	0.783	0.9607	1.1276	1.2927	1.5883	-7.22545	-7.12342	-7.05118	-6.97313	-40.1305	-52.7397	-62.7296	-85.6946	-28.0498	-55.1898	-101.847	-170.147	458.497	592.985	736.476	875.343
15	0.5174	0.6265	0.7287	0.8598	1.1579	1.3302	1.523	1.834	-7.22269	-7.11724	-7.03589	-6.94643	-43.1389	-57.286	-70.079	-93.3704	-32.3918	-61.0676	-110.487	-181.921	485.187	618.348	761.431	898.785
16	0.5552	0.6711	0.7941	0.9283	1.3323	1.5217	1.7355	2.0551	-7.21564	-7.10783	-7.01762	-6.91681	-45.8273	-60.8884	-76.6416	-99.9598	-36.3955	-66.9408	-118.359	-191.59	513.683	642.807	781.984	917.167
17	0.5871	0.7118	0.8528	0.9875	1.4919	1.7102	1.935	2.2599	-7.20575	-7.09484	-6.99649	-6.88455	-48.4903	-63.778	-82.0928	-105.246	-40.1055	-72.9055	-125.45	-199.407	542.625	665.565	798.698	930.966
18	0.6196	0.7532	0.9029	1.038	1.6452	1.8954	2.126	2.4524	-7.19331	-7.0779	-6.9727	-6.84994	-51.5562	-66.1896	-86.1595	-108.958	-43.6553	-78.6908	-131.668	-205.453	570.941	685.799	811.764	940.166
19	0.657	0.796	0.9442	1.0818	1.7964	2.0741	2.312	2.6362	-7.17876	-7.05738	-6.94656	-6.81327	-55.2405	-68.1934	-88.7926	-111.067	-47.1848	-83.961	-137.003	-209.681	598.073	702.73	821.027	944.617
20	0.6965	0.836	0.9808	1.1219	1.9467	2.2477	2.4981	2.8192	-7.16277	-7.03421	-6.91802	-6.77454	-59.6763	-69.9214	-90.2528	-111.909	-50.7126	-88.5266	-141.522	-212.173	623.582	716.358	826.385	944.257
21	0.7369	0.8724	1.0164	1.1624	2.0971	2.4206	2.6904	3.0082	-7.1457	-7.00898	-6.8868	-6.73333	-64.7317	-71.5956	-90.8847	-111.981	-54.256	-92.3411	-145.242	-213.127	647.178	727.184	827.754	938.794
22	0.7807	0.9076	1.0528	1.2048	2.2422	2.5943	2.893	3.2087	-7.12776	-6.98217	-6.85283	-6.68921	-70.0596	-73.3977	-90.9848	-111.567	-57.7548	-95.4144	-148.168	-212.84	668.58	735.3	825.191	927.994
23	0.8271	0.9443	1.0902	1.2492	2.384	2.7704	3.1071	3.425	-7.10998	-6.954	-6.81622	-6.64186	-75.3094	-75.3575	-90.7684	-110.767	-60.9864	-97.8063	-150.247	-211.574	687.678	740.639	818.966	912.169
24	0.8709	0.9861	1.1292	1.2959	2.528	2.9487	3.3331	3.6565	-7.09264	-6.92457	-6.77713	-6.59149	-80.2166	-77.4591	-90.3676	-109.61	-63.782	-99.6633	-151.438	-209.447	704.431	743.344	809.639	892.086
25	0.9152	1.0307	1.1703	1.3443	2.6718	3.1311	3.5708	3.9001	-7.0752	-6.89437	-6.73577	-6.53881	-84.6077	-79.6837	-89.8707	-108.235	-66.261	-101.081	-151.74	-206.371	718.49	743.841	797.912	868.711
26	0.9594	1.0745	1.2146	1.3965	2.8183	3.3228	3.8197	4.1531	-7.05704	-6.86356	-6.69221	-6.48442	-88.2598	-81.9378	-89.3539	-106.862	-68.5588	-102.104	-151.2	-202.198	729.618	742.48	784.353	842.903
27	1.0004	1.1213	1.2634	1.4555	2.9746	3.5207	4.0795	4.4152	-7.03713	-6.83184	-6.64645	-6.4284	-91.0273	-84.0231	-88.8422	-105.666	-70.68	-102.766	-149.939	-196.858	737.794	739.308	769.229	815.389
28	1.0393	1.1718	1.3172	1.5213	3.1422	3.7217	4.3507	4.6883	-7.01463	-6.79918	-6.59847	-6.37067	-92.8995	-85.7163	-88.3513	-104.702	-72.7001	-103.103	-148.144	-190.49	743.135	734.518	752.755	786.774
29	1.0759	1.2238	1.3755	1.5931	3.3211	3.9295	4.635	4.9742	-6.98933	-6.76542	-6.54817	-6.31101	-93.8544	-86.9169	-87.9021	-103.897	-74.6314	-103.205	-145.984	-183.383	745.479	728.416	735.171	757.562
30	1.11	1.2722	1.4376	1.6695	3.5153	4.1447	4.9328	5.275	-6.96122	-6.73061	-6.49554	-6.24939	-94.1248	-87.5553	-87.4833	-103.141	-76.4916	-103.119	-143.584	-175.855	745.05	721.27	716.752	728.093
31	1.1461	1.3153	1.5025	1.7486	3.7252	4.3689	5.2432	5.5903	-6.93003	-6.69449	-6.44064	-6.18601	-93.9842	-87.6066	-87.019	-102.347	-78.2859	-102.875	-140.981	-168.2	742.164	713.45	697.89	698.641
32	1.1859	1.3558	1.5695	1.8305	3.9497	4.6041	5.5628	5.9225	-6.89624	-6.6565	-6.38375	-6.12051	-93.5385	-87.0881	-86.4081	-101.427	-79.9606	-102.583	-138.159	-160.636	737.124	705.274	679.084	669.443
33	1.2277	1.3968	1.638	1.9158	4.1926	4.8483	5.8898	6.2726	-6.85967	-6.61629	-6.32508	-6.0525	-92.9435	-86.1077	-85.5682	-100.254	-81.6865	-102.323	-135.126	-153.291	730.798	696.96	660.806	640.736
34	1.274	1.4375	1.7048	2.0047	4.4531	5.1012	6.2208	6.6395	-6.81982	-6.57392	-6.26532	-5.98186	-92.3067	-84.858	-84.4927	-98.713	-83.5596	-102.103	-131.969	-146.246	723.66	688.627	643.362	612.809
35	1.3252	1.4796	1.7688	2.0948	4.7232	5.3635	6.5529	7.0203	-6.77715	-6.52904	-6.20483	-5.90911	-91.7395	-83.5636	-83.2242	-96.7515	-85.4103	-101.963	-128.823	-139.581	716.135	680.304	626.939	586.097
36	1.377	1.5259	1.8294	2.1809	4.9992	5.6364	6.8857	7.4121	-6.73218	-6.48122	-6.14349	-5.83528	-91.29	-82.3971	-81.7764	-94.3903	-87.195	-101.96	-125.818	-133.316	708.451	671.868	611.565	561.015
37	1.4283	1.5741	1.8846	2.2598	5.2795	5.918	7.2189	7.8118	-6.6852	-6.43082	-6.08148	-5.76147	-90.9746	-81.4436	-80.1621	-91.6797	-89.0095	-102.084	-123.007	-127.409	701.21	663.366	597.239	537.808
38	1.4776	1.6221	1.9332	2.3307	5.5623	6.2073	7.5509	8.2142	-6.63626	-6.37812	-6.01915	-5.68876	-90.7816	-80.7321	-78.4102	-88.6666	-90.8662	-102.294	-120.409	-121.836	694.91	655.077	584.111	516.602
39	1.5277	1.6693	1.9774	2.3931	5.8415	6.5022	7.8814	8.6153	-6.58513	-6.32343	-5.95645	-5.61801	-90.6001	-80.2296	-76.5859	-85.4088	-92.7136	-102.612	-118.052	-116.621	689.723	647.454	572.303	497.47
40	1.5766	1.7165	2.0206	2.4475	6.1152	6.8001	8.2106	9.0145	-6.53188	-6.26694	-5.89303	-5.54917	-90.3081	-79.8443	-74.7729	-82.0075	-94.5615	-103.046	-115.968	-111.813	685.702	640.849	561.837	480.349
41	1.6251	1.762	2.0617	2.4934	6.3877	7.0986	8.5379	9.4128	-6.47612	-6.20882	-5.82896	-5.48191	-90.018	-79.4573	-73.0351	-78.6063	-96.4808	-103.589	-114.176	-107.463	682.785	635.292	552.75	465.162
42	1.6713	1.8041	2.0981	2.5306	6.6579	7.3942	8.861	9.8074	-6.4183	-6.14968	-5.76463	-5.41672	-89.7782	-79.0351	-71.4394	-75.3483	-98.4158	-104.242	-112.677	-103.621	680.86	630.926	545.065	451.85
43	1.7126	1.8446	2.1308	2.5602	6.9266	7.6837	9.1808	10.1939	-6.35812	-6.08973	-5.69986	-5.35414	-89.6174	-78.5916	-70.0581	-72.3398	-100.436	-105.005	-111.509	-100.343	679.946	627.775	538.712	440.379
44	1.7508	1.8806	2.1615	2.5826	7.1889	7.9657	9.4976	10.5689	-6.29621	-6.02936	-5.63431	-5.29453	-89.5563	-78.1409	-68.9626	-69.6638	-102.532	-105.888	-110.772	-97.7028	680.109	625.829	533.672	430.915
45	1.7869	1.9086	2.1903	2.598	7.446	8.2393	9.8114	10.9298	-6.23252	-5.96877	-5.56781	-5.23811	-89.6155	-77.6896	-68.1891	-67.4077	-104.683	-106.903	-110.486	-95.719	681.232	624.966	529.93	423.587
46	1.8219	1.9329	2.2166	2.6073	7.7031	8.5079	10.1215	11.2758	-6.16612	-5.90707	-5.50026	-5.18467	-89.7759	-77.2748	-67.6962	-65.644	-106.93	-108.041	-110.582	-94.3623	683.033	624.917	527.416	418.365
47	1.856	1.9583	2.24	2.6112	7.9595	8.7738	10.4271	11.6061	-6.097	-5.84345	-5.43171	-5.13385	-90.036	-76.969	-67.4367	-64.3589	-109.221	-109.263	-110.979	-93.5424	685.1	625.394	526.063	415.133
48	1.8911	1.983	2.2578	2.6087	8.2199	9.0367	10.7284	11.918	-6.02398	-5.77802	-5.3623	-5.08564	-90.3708	-76.8614	-67.3859	-63.4944	-111.541	-110.571	-111.604	-93.1558	687.135	626.276	525.793	413.872
49	1.9254	2.0039	2.2692	2.6005	8.4853	9.2998	11.024	12.2085	-5.94736	-5.71051	-5.29207	-5.04014	-90.8033	-76.976	-67.533	-63.0032	-113.957	-112.06	-112.433	-93.1098	689.024	627.533	526.618	414.536
50	1.957	2.0229	2.2771	2.5859	8.7565	9.565	11.312	12.4766	-5.86726	-5.64039	-5.22097	-4.99711	-91.2604	-77.2746	-67.8524	-62.8571	-116.436	-113.739	-113.48	-93.4141	690.645	629.164	528.575	417.127
51	1.9856	2.0432	2.281	2.5647	9.0243	9.8325	11.5892	12.7216	-5.78461	-5.5673	-5.14964	-4.95645	-91.7468	-77.7281	-68.3258	-63.02	-119.024	-115.538	-114.754	-94.1332	692.332	631.068	531.624	421.687
52	2.0095	2.0662	2.2792	2.5394	9.2934	10.1012	11.8557	12.9447	-5.69881	-5.49113	-5.07805	-4.91744	-92.2964	-78.3075	-68.9214	-63.4634	-121.737	-117.461	-116.253	-95.2934	694.005	633.234	535.808	428.122
53	2.0301	2.0883	2.2708	2.5109	9.561	10.3708	12.1128	13.1494	-5.61037	-5.41206	-5.00585	-4.87885	-92.9149	-78.9534	-69.6107	-64.1836	-124.48	-119.517	-117.985	-96.9502	695.613	635.77	541.163	436.409
54	2.0526	2.107	2.2547	2.4756	9.8296	10.6397	12.358	13.3405	-5.51817	-5.33058	-4.93371	-4.83966	-93.6118	-79.6303	-70.4125	-65.1664	-127.305	-121.731	-120.036	-99.2096	697.241	638.726	547.751	446.686
55	2.0738	2.1237	2.2339	2.4318	10.1005	10.9088	12.5909	13.5217	-5.42237	-5.24648	-4.86139	-4.7989	-94.3566	-80.3225	-71.3315	-66.3714	-130.237	-124.145	-122.471	-102.085	698.676	642.108	555.516	458.892
56	2.0907	2.1395	2.2108	2.381	10.3716	11.1786	12.811	13.6931	-5.32395	-5.15939	-4.78874	-4.7562	-95.1132	-81.0464	-72.4034	-67.7575	-133.327	-126.772	-125.295	-105.524	699.919	645.971	564.501	472.819
57	2.102	2.1517	2.1849	2.3259	10.6382	11.4477	13.0188	13.8518	-5.22393	-5.06945	-4.71572	-4.71204	-95.8398	-81.8558	-73.6881	-69.2776	-136.569	-129.571	-128.487	-109.498	701.219	650.292	574.726	488.382
58	2.1115	2.1584	2.1549	2.2663	10.8972	11.715	13.2181	14.001	-5.12265	-4.9769	-4.64166	-4.66581	-96.5563	-82.8074	-75.178	-70.8793	-139.87	-132.536	-132.052	-113.98	702.57	655.036	586.115	505.476
59	2.1199	2.1602	2.1193	2.201	11.1483	11.9771	13.4097	14.1451	-5.0205	-4.88264	-4.56656	-4.61651	-97.2965	-83.8878	-76.7497	-72.5344	-143.285	-135.681	-136.073	-118.968	704.192	660.293	598.632	524.038
60	2.1235	2.1577	2.0774	2.1307	11.3971	12.2319	13.5951	14.2845	-4.91645	-4.78708	-4.49002	-4.56402	-98.007	-84.9461	-78.291	-74.2324	-146.945	-139.034	-140.574	-124.491	706.13	666.124	612.205	544.04
61	2.1241	2.1512	2.028	2.0565	11.6455	12.4762	13.7709	14.4194	-4.81008	-4.69088	-4.41319	-4.50853	-98.6391	-85.9693	-79.7331	-75.9751	-150.887	-142.608	-145.494	-130.609	708.184	672.621	626.772	565.343
62	2.1211	2.142	1.9735	1.9785	11.894	12.7118	13.9335	14.5522	-4.70169	-4.59376	-4.33722	-4.44952	-99.0976	-86.9852	-81.0739	-77.7483	-155.111	-146.393	-150.727	-137.314	710.239	679.684	642.117	587.688
63	2.1115	2.1259	1.9159	1.8958	12.1449	12.9411	14.0865	14.6825	-4.59078	-4.49585	-4.26103	-4.38747	-99.3679	-87.9861	-82.3241	-79.5393	-159.551	-150.425	-156.207	-144.566	712.353	687.274	657.956	610.888
64	2.0979	2.1023	1.8566	1.8095	12.3918	13.1628	14.2332	14.8075	-4.47896	-4.3979	-4.18384	-4.32363	-99.5476	-88.9539	-83.4798	-81.3211	-164.175	-154.737	-161.957	-152.268	714.369	695.251	674.095	634.744
65	2.0831	2.0725	1.7934	1.7207	12.6355	13.3743	14.3725	14.9281	-4.36635	-4.30068	-4.10685	-4.25823	-99.681	-89.8933	-84.5782	-83.0475	-168.858	-159.37	-168.024	-160.325	716.303	703.389	690.448	658.986
66	2.0663	2.0393	1.7246	1.6296	12.8749	13.576	14.5046	15.0448	-4.25349	-4.2042	-4.03069	-4.19176	-99.7634	-90.807	-85.6526	-84.6763	-173.696	-164.291	-174.444	-168.712	718.025	711.333	706.888	683.287
67	2.045	2.0005	1.6504	1.5364	13.1089	13.7702	14.6322	15.1582	-4.14065	-4.10823	-3.95475	-4.12466	-99.7843	-91.6369	-86.6846	-86.1797	-178.59	-169.55	-181.224	-177.438	719.432	718.931	723.194	707.245
68	2.0178	1.9528	1.5744	1.4417	13.3371	13.9562	14.7579	15.2704	-4.02801	-4.01364	-3.87813	-4.05662	-99.7015	-92.3246	-87.658	-87.5547	-183.569	-175.198	-188.332	-186.454	720.652	726.182	739.048	730.437
69	1.9865	1.898	1.4994	1.3457	13.5607	14.1372	14.8821	15.3819	-3.91562	-3.91956	-3.80084	-3.98794	-99.4332	-92.8143	-88.5499	-88.7696	-188.573	-181.189	-195.754	-195.71	721.527	732.949	754.1	752.569
70	1.9473	1.8378	1.4228	1.247	13.7781	14.3132	15.0033	15.4923	-3.80451	-3.82611	-3.72409	-3.91955	-98.9455	-93.0143	-89.3324	-89.7687	-193.509	-187.442	-203.419	-205.166	722.037	739.091	768.075	773.42
71	1.9	1.7715	1.3418	1.1444	13.9876	14.4832	15.1212	15.6018	-3.69579	-3.73398	-3.64897	-3.85217	-98.1199	-92.8497	-89.959	-90.5073	-198.333	-193.9	-211.238	-214.721	722.087	744.434	780.734	792.697
72	1.8481	1.6989	1.2558	1.0386	14.1892	14.6478	15.2364	15.7107	-3.58996	-3.64325	-3.57601	-3.78632	-96.9045	-92.3275	-90.3566	-90.9373	-202.923	-200.527	-219.124	-224.306	721.634	748.81	791.791	810.097
73	1.7895	1.6207	1.1656	0.9294	14.3826	14.8079	15.35	15.8188	-3.4881	-3.55381	-3.50541	-3.72288	-95.4084	-91.4565	-90.4657	-91.0079	-207.261	-207.182	-226.937	-233.816	720.501	752.016	800.891	825.295
74	1.7209	1.5391	1.071	0.8152	14.5668	14.9632	15.4631	15.9254	-3.39156	-3.46608	-3.43735	-3.66283	-93.5902	-90.2297	-90.2379	-90.7106	-211.422	-213.586	-234.522	-243.102	718.515	753.814	807.736	837.964
75	1.6462	1.455	0.9727	0.6961	14.7403	15.1139	15.576	16.0304	-3.30166	-3.38065	-3.37228	-3.60681	-91.4162	-88.6964	-89.643	-90.0473	-215.192	-219.566	-241.703	-252.012	715.565	754	812.103	847.861
76	1.5672	1.3669	0.8715	0.5721	14.9075	15.2618	15.6874	16.1328	-3.21752	-3.29761	-3.31139	-3.55602	-88.8921	-86.8675	-88.6831	-89.0003	-218.415	-225.116	-248.319	-260.367	711.384	752.468	813.832	854.793
77	1.4805	1.2753	0.7664	0.4435	15.0693	15.4048	15.7978	16.2307	-3.13982	-3.21872	-3.2554	-3.51231	-85.939	-84.7317	-87.3281	-87.5485	-221.088	-230.202	-254.232	-267.953	705.812	749.188	812.825	858.586
78	1.383	1.1799	0.6559	0.3101	15.2244	15.5431	15.9077	16.3235	-3.07064	-3.14492	-3.20498	-3.47695	-82.5188	-82.2724	-85.5368	-85.6677	-222.959	-234.688	-259.293	-274.538	698.166	744.159	808.99	859.019
79	1.2746	1.0774	0.54	0.1718	15.3718	15.6771	16.0161	16.411	-3.01193	-3.07737	-3.16142	-3.45107	-78.4412	-79.4407	-83.3141	-83.3441	-223.876	-238.482	-263.428	-279.906	687.805	737.234	802.314	855.883
80	1.156	0.9669	0.4179	0.0271	15.5146	15.8095	16.1215	16.4918	-2.96362	-3.01635	-3.12658	-3.43658	-73.5899	-76.119	-80.6369	-80.5786	-223.719	-241.433	-266.538	-283.879	674.178	727.93	792.8	849.002
81	1.0325	0.8472	0.2876	-0.1242	15.6563	15.9403	16.2227	16.5639	-2.92596	-2.96335	-3.1025	-3.43555	-68.0316	-72.2238	-77.4048	-77.3564	-222.161	-243.311	-268.465	-286.307	656.842	715.947	780.387	838.238
82	0.8971	0.7153	0.147	-0.2831	15.7986	16.0665	16.3187	16.626	-2.90046	-2.92184	-3.09079	-3.44985	-61.8578	-67.689	-73.5273	-73.5984	-219.437	-243.859	-269.122	-287.039	636.065	701.114	764.981	823.462
83	0.7408	0.5713	-0.0056	-0.4511	15.935	16.1873	16.4069	16.6773	-2.89215	-2.89446	-3.09453	-3.4809	-55.3236	-62.4266	-68.9566	-69.2173	-215.439	-242.784	-268.405	-285.897	611.832	682.962	746.404	804.557
84	0.5657	0.4143	-0.1716	-0.6294	16.0666	16.3044	16.4838	16.7159	-2.90232	-2.88247	-3.11773	-3.53112	-48.6508	-56.483	-63.6532	-64.1811	-209.971	-239.807	-265.976	-282.654	583.987	661.029	724.175	781.357
85	0.3792	0.2394	-0.3538	-0.8186	16.1959	16.4194	16.5497	16.7374	-2.92953	-2.88706	-3.16227	-3.60469	-41.9621	-49.8972	-57.5844	-58.4709	-203.037	-234.913	-261.171	-277.059	552.684	635.155	697.535	753.678
86	0.1768	0.0434	-0.5541	-1.0191	16.3186	16.5254	16.6043	16.7388	-2.97792	-2.91425	-3.2296	-3.70546	-35.3542	-42.805	-50.7386	-52.0961	-194.78	-228.173	-253.579	-268.716	518.358	605.326	666.118	721.153
87	-0.0409	-0.1733	-0.7711	-1.2294	16.4319	16.6199	16.6442	16.7211	-3.04995	-2.96709	-3.32335	-3.8348	-28.9535	-35.4583	-43.2022	-45.1372	-185.006	-219.362	-243.057	-257.128	481.021	571.456	629.734	683.01
88	-0.2806	-0.4109	-1.0037	-1.4474	16.5369	16.7017	16.664	16.6872	-3.14531	-3.04772	-3.44916	-3.99304	-22.8374	-28.0591	-35.1829	-37.718	-173.574	-208.15	-229.43	-241.888	440.867	533.467	588.152	638.277
89	-0.5486	-0.6678	-1.2517	-1.671	16.6286	16.7648	16.6625	16.6413	-3.26803	-3.16155	-3.6097	-4.17912	-17.0323	-20.7384	-26.9345	-29.9859	-160.383	-194.372	-212.427	-222.924	397.925	491.166	541.047	585.98
90	-0.8487	-0.945	-1.5133	-1.9008	16.7021	16.8068	16.6426	16.5918	-3.42186	-3.31179	-3.80423	-4.38786	-11.5868	-13.7292	-18.748	-22.1016	-145.622	-178.083	-192.066	-200.762	352.536	444.319	487.948	525.401
91	-1.169	-1.246	-1.786	-2.1408	16.7598	16.8277	16.6101	16.555	-3.60425	-3.49953	-4.02996	-4.6064	-6.5807	-7.3447	-10.963	-14.3385	-129.679	-159.397	-169.161	-176.176	305.228	392.719	428.445	456.534
92	-1.5165	-1.567	-2.0744	-2.3997	16.8075	16.8375	16.5845	16.5538	-3.80977	-3.7181	-4.27158	-4.81367	-2.4122	-1.957	-4.0309	-7.1622	-112.832	-138.396	-144.78	-150.096	256.832	336.354	362.784	380.852
93	-1.8947	-1.9043	-2.3857	-2.6896	16.861	16.8548	16.6013	16.6047	-4.02567	-3.95192	-4.49557	-4.99007	0.6609	2.0446	1.3939	-1.1336	-95.1976	-115.429	-119.666	-124.23	208.022	276.137	292.754	302.704
94	-2.3028	-2.2576	-2.7224	-3.0091	16.9506	16.9047	16.683	16.6996	-4.22322	-4.17716	-4.67619	-5.14119	2.7248	4.391	4.7846	3.2242	-77.6263	-91.8749	-95.1292	-100.372	160.573	214.715	222.849	228.567
95	-2.7449	-2.6369	-3.0781	-3.3392	17.0785	17.0069	16.8063	16.8033	-4.39784	-4.37025	-4.83172	-5.30468	3.8039	5.1594	6.2173	5.8367	-61.2084	-70.2057	-73.532	-80.0279	117.818	156.667	159.601	165.005
96	-3.1958	-3.0474	-3.4265	-3.6497	17.2031	17.1694	16.9269	16.8864	-4.5798	-4.51849	-5.01023	-5.51918	4.0999	4.9327	6.3535	6.8821	-47.4716	-52.7538	-56.6659	-63.2388	82.9842	107.102	108.692	115.216
97	-3.6251	-3.455	-3.7433	-3.8972	17.3039	17.3597	17.0106	16.9336	-4.79605	-4.65495	-5.25555	-5.81565	4.1399	4.4516	5.9535	6.6757	-37.7078	-40.3598	-44.342	-49.2323	56.6896	69.6074	71.6875	78.5702
98	-4.0164	-3.7702	-4.014	-4.0668	17.3757	17.5272	17.0438	16.9436	-5.07929	-4.84697	-5.59287	-6.207	3.7517	3.982	5.2546	5.5211	-30.532	-31.667	-34.7535	-37.1666	37.6367	44.0193	46.029	52.2968
99	-4.413	-3.9404	-4.2103	-4.1782	17.3722	17.6344	17.0265	16.9366	-5.47685	-5.15158	-6.04087	-6.67863	2.9385	3.3154	4.1684	3.8113	-24.3031	-24.168	-25.7938	-26.1455	23.9333	26.568	27.9447	32.9129
100	-4.5121	-3.9774	-4.3129	-4.2477	17.4146	17.623	16.9688	16.944	-5.92507	-5.64926	-6.60946	-7.20103	1.6577	2.1329	2.5981	2.0147	-15.3888	-15.0309	-15.8947	-15.378	12.1401	13.2712	14.2879	17.3106

## Sheet: Figure 3
	Average Displacement in Shank Coordinate System								Ground Reaction Force in Shank Coordinate System								Average Distal to Shank Power (W)
	Anterior-Posterior				Superior-Inferior				Anterior-Posterior				Superior-Inferior
% Stance	0.4 statures/s	0.6 statures/s	0.8 statures/s	1.0 statures/s	0.4 statures/s	0.6 statures/s	0.8 statures/s	1.0 statures/s	0.4 statures/s	0.6 statures/s	0.8 statures/s	1.0 statures/s	0.4 statures/s	0.6 statures/s	0.8 statures/s	1.0 statures/s	0.4 statures/s	0.6 statures/s	0.8 statures/s	1.0 statures/s
0	-2.1393	-1.9308	-2.9888	-2.605	-7.64269	-7.74885	-7.54857	-7.6977	24.2649	33.5334	45.6001	53.4214	67.0733	97.9614	145.752	215.963	-14.8692	-26.6538	-47.2094	-91.7273
1	-2.2049	-2.223	-2.7281	-2.6217	-7.44718	-7.48678	-7.43838	-7.53213	50.8107	64.2675	77.7817	81.6049	164.677	207.801	278.034	372.822	-29.4384	-50.3521	-84.5695	-147.596
2	-2.0536	-2.2152	-2.5086	-2.5306	-7.3244	-7.32915	-7.33102	-7.39345	42.3607	66.4325	81.9378	81.8286	201.555	266.73	356.667	469.704	-29.3459	-56.9321	-99.6142	-172.561
3	-1.8803	-2.0774	-2.3472	-2.3784	-7.23902	-7.22523	-7.22401	-7.27517	19.4755	46.2175	62.9631	60.833	211.64	289.245	392.146	519.065	-26.3	-54.6629	-99.0028	-174.295
4	-1.7403	-1.8983	-2.2006	-2.1527	-7.17695	-7.15107	-7.13098	-7.18471	7.6292	21.5261	33.7739	29.7657	228.089	304.503	410.904	550.928	-22.9175	-50.5032	-91.951	-165.619
5	-1.5492	-1.696	-1.9985	-1.8095	-7.14035	-7.09841	-7.06744	-7.13028	8.0274	5.6109	7.9651	-0.9386	251.628	322.147	427.029	581.842	-18.5191	-44.9804	-82.1369	-153.351
6	-1.2374	-1.421	-1.6926	-1.3656	-7.13355	-7.07092	-7.03742	-7.10422	8.6821	1.0781	-6.8725	-25.4324	278.472	346.123	446.497	617.352	-14.5759	-38.4069	-70.9397	-139.09
7	-0.9226	-1.053	-1.2937	-0.8982	-7.14023	-7.06896	-7.03265	-7.08962	3.7753	0.6296	-13.5197	-44.7382	302.824	379.681	474.888	654.783	-11.4094	-32.4255	-60.5626	-122.544
8	-0.6291	-0.6663	-0.8533	-0.4582	-7.15399	-7.07894	-7.0411	-7.07704	-2.7594	-5.0616	-20.7433	-63.1137	324.335	416.649	511.8	688.392	-8.85464	-27.3378	-51.9766	-103.779
9	-0.3262	-0.3002	-0.4097	-0.0509	-7.17361	-7.09246	-7.05422	-7.06431	-7.3184	-16.4314	-34.1033	-82.9385	346.416	450.205	551.064	717.467	-7.00354	-22.7537	-44.4947	-84.4102
10	-0.0268	0.0536	0.0135	0.3271	-7.19271	-7.10725	-7.0653	-7.05017	-11.128	-27.3242	-51.1455	-103.397	368.874	481.492	590.324	746.144	-5.82373	-18.7147	-37.493	-66.1708
11	0.2492	0.3766	0.4002	0.6786	-7.20676	-7.11862	-7.07079	-7.03444	-15.1875	-35.3694	-67.5695	-122.842	390.518	512.137	630.237	778.085	-5.10034	-15.3853	-31.0257	-50.5293
12	0.4992	0.6556	0.741	1.0068	-7.21601	-7.12444	-7.0698	-7.01678	-19.2785	-42.2517	-81.1323	-140.455	411.852	540.784	669.939	812.641	-4.72118	-12.7352	-25.3189	-38.1422
13	0.7362	0.9033	1.0355	1.3122	-7.22242	-7.12581	-7.06283	-6.9966	-23.5803	-48.9396	-92.2631	-156.248	434.156	567.271	706.078	846.303	-4.66435	-10.7941	-20.54	-29.223
14	0.9607	1.1276	1.2927	1.5883	-7.22545	-7.12342	-7.05118	-6.97313	-28.0498	-55.1898	-101.847	-170.147	458.497	592.985	736.476	875.343	-4.87779	-9.60789	-16.8684	-23.295
15	1.1579	1.3302	1.523	1.834	-7.22269	-7.11724	-7.03589	-6.94643	-32.3918	-61.0676	-110.487	-181.921	485.187	618.348	761.431	898.785	-5.27827	-9.15363	-14.4878	-19.8638
16	1.3323	1.5217	1.7355	2.0551	-7.21564	-7.10783	-7.01762	-6.91681	-36.3955	-66.9408	-118.359	-191.59	513.683	642.807	781.984	917.167	-5.7965	-9.41188	-13.4106	-18.4816
17	1.4919	1.7102	1.935	2.2599	-7.20575	-7.09484	-6.99649	-6.88455	-40.1055	-72.9055	-125.45	-199.407	542.625	665.565	798.698	930.966	-6.34507	-10.2445	-13.4195	-18.7061
18	1.6452	1.8954	2.126	2.4524	-7.19331	-7.0779	-6.9727	-6.84994	-43.6553	-78.6908	-131.668	-205.453	570.941	685.799	811.764	940.166	-6.84609	-11.3586	-14.2312	-19.9323
19	1.7964	2.0741	2.312	2.6362	-7.17876	-7.05738	-6.94656	-6.81327	-47.1848	-83.961	-137.003	-209.681	598.073	702.73	821.027	944.617	-7.19535	-12.4322	-15.5072	-21.5655
20	1.9467	2.2477	2.4981	2.8192	-7.16277	-7.03421	-6.91802	-6.77454	-50.7126	-88.5266	-141.522	-212.173	623.582	716.358	826.385	944.257	-7.36209	-13.2877	-16.9481	-23.1512
21	2.0971	2.4206	2.6904	3.0082	-7.1457	-7.00898	-6.8868	-6.73333	-54.256	-92.3411	-145.242	-213.127	647.178	727.184	827.754	938.794	-7.39748	-13.9104	-18.3158	-24.3085
22	2.2422	2.5943	2.893	3.2087	-7.12776	-6.98217	-6.85283	-6.68921	-57.7548	-95.4144	-148.168	-212.84	668.58	735.3	825.191	927.994	-7.19557	-14.2711	-19.4024	-24.7532
23	2.384	2.7704	3.1071	3.425	-7.10998	-6.954	-6.81622	-6.64186	-60.9864	-97.8063	-150.247	-211.574	687.678	740.639	818.966	912.169	-6.72204	-14.3578	-20.0513	-24.3789
24	2.528	2.9487	3.3331	3.6565	-7.09264	-6.92457	-6.77713	-6.59149	-63.782	-99.6633	-151.438	-209.447	704.431	743.344	809.639	892.086	-6.20472	-14.1776	-20.1946	-23.1672
25	2.6718	3.1311	3.5708	3.9001	-7.0752	-6.89437	-6.73577	-6.53881	-66.261	-101.081	-151.74	-206.371	718.49	743.841	797.912	868.711	-6.00864	-13.7921	-19.8584	-21.2412
26	2.8183	3.3228	3.8197	4.1531	-7.05704	-6.86356	-6.69221	-6.48442	-68.5588	-102.104	-151.2	-202.198	729.618	742.48	784.353	842.903	-6.35344	-13.3105	-19.1218	-18.8285
27	2.9746	3.5207	4.0795	4.4152	-7.03713	-6.83184	-6.64645	-6.4284	-70.68	-102.766	-149.939	-196.858	737.794	739.308	769.229	815.389	-7.20135	-12.8235	-18.0711	-16.1805
28	3.1422	3.7217	4.3507	4.6883	-7.01463	-6.79918	-6.59847	-6.37067	-72.7001	-103.103	-148.144	-190.49	743.135	734.518	752.755	786.774	-8.33962	-12.4392	-16.8153	-13.4888
29	3.3211	3.9295	4.635	4.9742	-6.98933	-6.76542	-6.54817	-6.31101	-74.6314	-103.205	-145.984	-183.383	745.479	728.416	735.171	757.562	-9.51656	-12.2597	-15.4798	-10.8593
30	3.5153	4.1447	4.9328	5.275	-6.96122	-6.73061	-6.49554	-6.24939	-76.4916	-103.119	-143.584	-175.855	745.05	721.27	716.752	728.093	-10.4754	-12.2888	-14.1898	-8.36224
31	3.7252	4.3689	5.2432	5.5903	-6.93003	-6.69449	-6.44064	-6.18601	-78.2859	-102.875	-140.981	-168.2	742.164	713.45	697.89	698.641	-11.0464	-12.473	-13.0402	-6.04088
32	3.9497	4.6041	5.5628	5.9225	-6.89624	-6.6565	-6.38375	-6.12051	-79.9606	-102.583	-138.159	-160.636	737.124	705.274	679.084	669.443	-11.3341	-12.7337	-12.0774	-3.95238
33	4.1926	4.8483	5.8898	6.2726	-6.85967	-6.61629	-6.32508	-6.0525	-81.6865	-102.323	-135.126	-153.291	730.798	696.96	660.806	640.736	-11.5204	-12.9976	-11.3237	-2.13276
34	4.4531	5.1012	6.2208	6.6395	-6.81982	-6.57392	-6.26532	-5.98186	-83.5596	-102.103	-131.969	-146.246	723.66	688.627	643.362	612.809	-11.5976	-13.2347	-10.7624	-0.580166
35	4.7232	5.3635	6.5529	7.0203	-6.77715	-6.52904	-6.20483	-5.90911	-85.4103	-101.963	-128.823	-139.581	716.135	680.304	626.939	586.097	-11.6046	-13.4125	-10.3554	0.739591
36	4.9992	5.6364	6.8857	7.4121	-6.73218	-6.48122	-6.14349	-5.83528	-87.195	-101.96	-125.818	-133.316	708.451	671.868	611.565	561.015	-11.6563	-13.5085	-10.0612	1.87842
37	5.2795	5.918	7.2189	7.8118	-6.6852	-6.43082	-6.08148	-5.76147	-89.0095	-102.084	-123.007	-127.409	701.21	663.366	597.239	537.808	-11.8247	-13.5503	-9.83462	2.87638
38	5.5623	6.2073	7.5509	8.2142	-6.63626	-6.37812	-6.01915	-5.68876	-90.8662	-102.294	-120.409	-121.836	694.91	655.077	584.111	516.602	-12.1446	-13.6101	-9.64151	3.77258
39	5.8415	6.5022	7.8814	8.6153	-6.58513	-6.32343	-5.95645	-5.61801	-92.7136	-102.612	-118.052	-116.621	689.723	647.454	572.303	497.47	-12.6744	-13.7714	-9.4767	4.60827
40	6.1152	6.8001	8.2106	9.0145	-6.53188	-6.26694	-5.89303	-5.54917	-94.5615	-103.046	-115.968	-111.813	685.702	640.849	561.837	480.349	-13.3438	-14.0787	-9.37541	5.38978
41	6.3877	7.0986	8.5379	9.4128	-6.47612	-6.20882	-5.82896	-5.48191	-96.4808	-103.589	-114.176	-107.463	682.785	635.292	552.75	465.162	-14.0895	-14.5195	-9.38182	6.08878
42	6.6579	7.3942	8.861	9.8074	-6.4183	-6.14968	-5.76463	-5.41672	-98.4158	-104.242	-112.677	-103.621	680.86	630.926	545.065	451.85	-14.9133	-15.0556	-9.52235	6.66721
43	6.9266	7.6837	9.1808	10.1939	-6.35812	-6.08973	-5.69986	-5.35414	-100.436	-105.005	-111.509	-100.343	679.946	627.775	538.712	440.379	-15.8268	-15.6714	-9.81253	7.08756
44	7.1889	7.9657	9.4976	10.5689	-6.29621	-6.02936	-5.63431	-5.29453	-102.532	-105.888	-110.772	-97.7028	680.109	625.829	533.672	430.915	-16.7691	-16.36	-10.2625	7.32164
45	7.446	8.2393	9.8114	10.9298	-6.23252	-5.96877	-5.56781	-5.23811	-104.683	-106.903	-110.486	-95.719	681.232	624.966	529.93	423.587	-17.751	-17.1221	-10.8821	7.34609
46	7.7031	8.5079	10.1215	11.2758	-6.16612	-5.90707	-5.50026	-5.18467	-106.93	-108.041	-110.582	-94.3623	683.033	624.917	527.416	418.365	-18.7878	-17.9704	-11.6799	7.13492
47	7.9595	8.7738	10.4271	11.6061	-6.097	-5.84345	-5.43171	-5.13385	-109.221	-109.263	-110.979	-93.5424	685.1	625.394	526.063	415.133	-19.8089	-18.8782	-12.6646	6.66041
48	8.2199	9.0367	10.7284	11.918	-6.02398	-5.77802	-5.3623	-5.08564	-111.541	-110.571	-111.604	-93.1558	687.135	626.276	525.793	413.872	-20.8499	-19.7786	-13.8349	5.90588
49	8.4853	9.2998	11.024	12.2085	-5.94736	-5.71051	-5.29207	-5.04014	-113.957	-112.06	-112.433	-93.1098	689.024	627.533	526.618	414.536	-21.9944	-20.6516	-15.18	4.85043
50	8.7565	9.565	11.312	12.4766	-5.86726	-5.64039	-5.22097	-4.99711	-116.436	-113.739	-113.48	-93.4141	690.645	629.164	528.575	417.127	-23.2565	-21.5096	-16.6643	3.46944
51	9.0243	9.8325	11.5892	12.7216	-5.78461	-5.5673	-5.14964	-4.95645	-119.024	-115.538	-114.754	-94.1332	692.332	631.068	531.624	421.687	-24.5394	-22.3784	-18.2488	1.76151
52	9.2934	10.1012	11.8557	12.9447	-5.69881	-5.49113	-5.07805	-4.91744	-121.737	-117.461	-116.253	-95.2934	694.005	633.234	535.808	428.122	-25.7864	-23.2884	-19.9221	-0.280836
53	9.561	10.3708	12.1128	13.1494	-5.61037	-5.41206	-5.00585	-4.87885	-124.48	-119.517	-117.985	-96.9502	695.613	635.77	541.163	436.409	-26.9488	-24.277	-21.6828	-2.67412
54	9.8296	10.6397	12.358	13.3405	-5.51817	-5.33058	-4.93371	-4.83966	-127.305	-121.731	-120.036	-99.2096	697.241	638.726	547.751	446.686	-28.061	-25.3533	-23.5267	-5.45088
55	10.1005	10.9088	12.5909	13.5217	-5.42237	-5.24648	-4.86139	-4.7989	-130.237	-124.145	-122.471	-102.085	698.676	642.108	555.516	458.892	-29.1647	-26.5467	-25.4912	-8.64917
56	10.3716	11.1786	12.811	13.6931	-5.32395	-5.15939	-4.78874	-4.7562	-133.327	-126.772	-125.295	-105.524	699.919	645.971	564.501	472.819	-30.2945	-27.8832	-27.6328	-12.2814
57	10.6382	11.4477	13.0188	13.8518	-5.22393	-5.06945	-4.71572	-4.71204	-136.569	-129.571	-128.487	-109.498	701.219	650.292	574.726	488.382	-31.4034	-29.3604	-29.9859	-16.3141
58	10.8972	11.715	13.2181	14.001	-5.12265	-4.9769	-4.64166	-4.66581	-139.87	-132.536	-132.052	-113.98	702.57	655.036	586.115	505.476	-32.5045	-30.9328	-32.5628	-20.7176
59	11.1483	11.9771	13.4097	14.1451	-5.0205	-4.88264	-4.56656	-4.61651	-143.285	-135.681	-136.073	-118.968	704.192	660.293	598.632	524.038	-33.6732	-32.5346	-35.3463	-25.4639
60	11.3971	12.2319	13.5951	14.2845	-4.91645	-4.78708	-4.49002	-4.56402	-146.945	-139.034	-140.574	-124.491	706.13	666.124	612.205	544.04	-34.9261	-34.135	-38.3201	-30.4853
61	11.6455	12.4762	13.7709	14.4194	-4.81008	-4.69088	-4.41319	-4.50853	-150.887	-142.608	-145.494	-130.609	708.184	672.621	626.772	565.343	-36.1692	-35.7291	-41.4324	-35.6792
62	11.894	12.7118	13.9335	14.5522	-4.70169	-4.59376	-4.33722	-4.44952	-155.111	-146.393	-150.727	-137.314	710.239	679.684	642.117	587.688	-37.3067	-37.3979	-44.5891	-40.944
63	12.1449	12.9411	14.0865	14.6825	-4.59078	-4.49585	-4.26103	-4.38747	-159.551	-150.425	-156.207	-144.566	712.353	687.274	657.956	610.888	-38.2233	-39.235	-47.7316	-46.1502
64	12.3918	13.1628	14.2332	14.8075	-4.47896	-4.3979	-4.18384	-4.32363	-164.175	-154.737	-161.957	-152.268	714.369	695.251	674.095	634.744	-38.7812	-41.2514	-50.7922	-51.1219
65	12.6355	13.3743	14.3725	14.9281	-4.36635	-4.30068	-4.10685	-4.25823	-168.858	-159.37	-168.024	-160.325	716.303	703.389	690.448	658.986	-39.0871	-43.4021	-53.6542	-55.7052
66	12.8749	13.576	14.5046	15.0448	-4.25349	-4.2042	-4.03069	-4.19176	-173.696	-164.291	-174.444	-168.712	718.025	711.333	706.888	683.287	-39.2736	-45.626	-56.2178	-59.7311
67	13.1089	13.7702	14.6322	15.1582	-4.14065	-4.10823	-3.95475	-4.12466	-178.59	-169.55	-181.224	-177.438	719.432	718.931	723.194	707.245	-39.3684	-47.8651	-58.4049	-63.0086
68	13.3371	13.9562	14.7579	15.2704	-4.02801	-4.01364	-3.87813	-4.05662	-183.569	-175.198	-188.332	-186.454	720.652	726.182	739.048	730.437	-39.3444	-50.0015	-60.1099	-65.3765
69	13.5607	14.1372	14.8821	15.3819	-3.91562	-3.91956	-3.80084	-3.98794	-188.573	-181.189	-195.754	-195.71	721.527	732.949	754.1	752.569	-39.1311	-51.9339	-61.1486	-66.6713
70	13.7781	14.3132	15.0033	15.4923	-3.80451	-3.82611	-3.72409	-3.91955	-193.509	-187.442	-203.419	-205.166	722.037	739.091	768.075	773.42	-38.548	-53.5184	-61.3275	-66.7334
71	13.9876	14.4832	15.1212	15.6018	-3.69579	-3.73398	-3.64897	-3.85217	-198.333	-193.9	-211.238	-214.721	722.087	744.434	780.734	792.697	-37.406	-54.5912	-60.4928	-65.4292
72	14.1892	14.6478	15.2364	15.7107	-3.58996	-3.64325	-3.57601	-3.78632	-202.923	-200.527	-219.124	-224.306	721.634	748.81	791.791	810.097	-35.6521	-54.9961	-58.531	-62.6217
73	14.3826	14.8079	15.35	15.8188	-3.4881	-3.55381	-3.50541	-3.72288	-207.261	-207.182	-226.937	-233.816	720.501	752.016	800.891	825.295	-33.3285	-54.5682	-55.3439	-58.1663
74	14.5668	14.9632	15.4631	15.9254	-3.39156	-3.46608	-3.43735	-3.66283	-211.422	-213.586	-234.522	-243.102	718.515	753.814	807.736	837.964	-30.4361	-53.1515	-50.8542	-51.9455
75	14.7403	15.1139	15.576	16.0304	-3.30166	-3.38065	-3.37228	-3.60681	-215.192	-219.566	-241.703	-252.012	715.565	754	812.103	847.861	-26.8847	-50.6273	-44.9918	-43.8831
76	14.9075	15.2618	15.6874	16.1328	-3.21752	-3.29761	-3.31139	-3.55602	-218.415	-225.116	-248.319	-260.367	711.384	752.468	813.832	854.793	-22.6328	-46.9065	-37.6856	-33.9325
77	15.0693	15.4048	15.7978	16.2307	-3.13982	-3.21872	-3.2554	-3.51231	-221.088	-230.202	-254.232	-267.953	705.812	749.188	812.825	858.586	-17.5708	-41.7909	-28.9277	-22.0423
78	15.2244	15.5431	15.9077	16.3235	-3.07064	-3.14492	-3.20498	-3.47695	-222.959	-234.688	-259.293	-274.538	698.166	744.159	808.99	859.019	-11.4572	-35.1359	-18.7318	-8.24676
79	15.3718	15.6771	16.0161	16.411	-3.01193	-3.07737	-3.16142	-3.45107	-223.876	-238.482	-263.428	-279.906	687.805	737.234	802.314	855.883	-4.1445	-26.8609	-7.06007	7.36209
80	15.5146	15.8095	16.1215	16.4918	-2.96362	-3.01635	-3.12658	-3.43658	-223.719	-241.433	-266.538	-283.879	674.178	727.93	792.8	849.002	4.28802	-16.912	6.15487	24.6795
81	15.6563	15.9403	16.2227	16.5639	-2.92596	-2.96335	-3.1025	-3.43555	-222.161	-243.311	-268.465	-286.307	656.842	715.947	780.387	838.238	13.6391	-5.25103	20.952	43.5756
82	15.7986	16.0665	16.3187	16.626	-2.90046	-2.92184	-3.09079	-3.44985	-219.437	-243.859	-269.122	-287.039	636.065	701.114	764.981	823.462	23.5782	8.0982	37.2963	63.8912
83	15.935	16.1873	16.4069	16.6773	-2.89215	-2.89446	-3.09453	-3.4809	-215.439	-242.784	-268.405	-285.897	611.832	682.962	746.404	804.557	33.7352	22.9379	55.1184	85.4238
84	16.0666	16.3044	16.4838	16.7159	-2.90232	-2.88247	-3.11773	-3.53112	-209.971	-239.807	-265.976	-282.654	583.987	661.029	724.175	781.357	43.6888	38.8611	74.225	107.963
85	16.1959	16.4194	16.5497	16.7374	-2.92953	-2.88706	-3.16227	-3.60469	-203.037	-234.913	-261.171	-277.059	552.684	635.155	697.535	753.678	53.0897	55.4001	94.1157	131.291
86	16.3186	16.5254	16.6043	16.7388	-2.97792	-2.91425	-3.2296	-3.70546	-194.78	-228.173	-253.579	-268.716	518.358	605.326	666.118	721.153	61.6825	72.1053	114.145	154.991
87	16.4319	16.6199	16.6442	16.7211	-3.04995	-2.96709	-3.32335	-3.8348	-185.006	-219.362	-243.057	-257.128	481.021	571.456	629.734	683.01	69.1782	88.3163	133.622	178.217
88	16.5369	16.7017	16.664	16.6872	-3.14531	-3.04772	-3.44916	-3.99304	-173.574	-208.15	-229.43	-241.888	440.867	533.467	588.152	638.277	75.1927	103.267	151.706	199.61
89	16.6286	16.7648	16.6625	16.6413	-3.26803	-3.16155	-3.6097	-4.17912	-160.383	-194.372	-212.427	-222.924	397.925	491.166	541.047	585.98	79.3431	116.147	167.198	217.201
90	16.7021	16.8068	16.6426	16.5918	-3.42186	-3.31179	-3.80423	-4.38786	-145.622	-178.083	-192.066	-200.762	352.536	444.319	487.948	525.401	81.1741	125.897	178.37	228.243
91	16.7598	16.8277	16.6101	16.555	-3.60425	-3.49953	-4.02996	-4.6064	-129.679	-159.397	-169.161	-176.176	305.228	392.719	428.445	456.534	80.2061	131.202	183.002	229.532
92	16.8075	16.8375	16.5845	16.5538	-3.80977	-3.7181	-4.27158	-4.81367	-112.832	-138.396	-144.78	-150.096	256.832	336.354	362.784	380.852	76.0356	130.51	178.555	218.38
93	16.861	16.8548	16.6013	16.6047	-4.02567	-3.95192	-4.49557	-4.99007	-95.1976	-115.429	-119.666	-124.23	208.022	276.137	292.754	302.704	68.3255	122.54	163.273	194.767
94	16.9506	16.9047	16.683	16.6996	-4.22322	-4.17716	-4.67619	-5.14119	-77.6263	-91.8749	-95.1292	-100.372	160.573	214.715	222.849	228.567	57.3903	107.007	138.203	162.421
95	17.0785	17.0069	16.8063	16.8033	-4.39784	-4.37025	-4.83172	-5.30468	-61.2084	-70.2057	-73.532	-80.0279	117.818	156.667	159.601	165.005	44.9903	85.5975	107.985	127.993
96	17.2031	17.1694	16.9269	16.8864	-4.5798	-4.51849	-5.01023	-5.51918	-47.4716	-52.7538	-56.6659	-63.2388	82.9842	107.102	108.692	115.216	33.3993	62.2197	78.8382	97.0003
97	17.3039	17.3597	17.0106	16.9336	-4.79605	-4.65495	-5.25555	-5.81565	-37.7078	-40.3598	-44.342	-49.2323	56.6896	69.6074	71.6875	78.5702	23.6406	41.7559	55.0335	71.8238
98	17.3757	17.5272	17.0438	16.9436	-5.07929	-4.84697	-5.59287	-6.207	-30.532	-31.667	-34.7535	-37.1666	37.6367	44.0193	46.029	52.2968	16.0512	26.884	37.1799	52.0797
99	17.3722	17.6344	17.0265	16.9366	-5.47685	-5.15158	-6.04087	-6.67863	-24.3031	-24.168	-25.7938	-26.1455	23.9333	26.568	27.9447	32.9129	10.3534	16.4416	23.7623	35.5784
100	17.4146	17.623	16.9688	16.944	-5.92507	-5.64926	-6.60946	-7.20103	-15.3888	-15.0309	-15.8947	-15.378	12.1401	13.2712	14.2879	17.3106	5.2827	8.31529	12.8839	20.3011

## Sheet: Figure 4
	Positive Mechanical Work
Speed	0.4 statures/s	0.6 statures/s	0.8 statures/s	1.0 statures/s
Mean	9.91682	10.4589	13.1351	16.1922
Std Dev	4.48809	3.29778	4.57269	5.67637
	Negative Mechanical Work
Speed	0.4 statures/s	0.6 statures/s	0.8 statures/s	1.0 statures/s
Mean	-15.3398	-16.0205	-16.1828	-16.9592
Std Dev	5.82508	7.50133	8.04898	10.7427
	Net Mechanical Work
Speed	0.4 statures/s	0.6 statures/s	0.8 statures/s	1.0 statures/s
Mean	-5.42299	-5.56159	-3.04769	-0.766983
Std Dev	3.26756	5.09128	5.63126	7.64647
